# Supplementary material for: Blood and Salivary Inflammatory Biomarkers Profile in Patients with Chronic Kidney Disease and Periodontal Disease: A Systematic Review
Source: Diseases. 2022 Feb 17;10(1):12. doi: 10.3390/diseases10010012 (PMC8883939; doi:10.3390/diseases10010012)
Supplement: Supplementary file 1 [file diseases-10-00012-s001.zip]

Archive with 1 entries (1 files):
- diseases-1573382-SI.pdf
